# Supplementary material for: The Role of Reproductive Modes in Shaping Genetic Diversity in Polyploids: A Comparative Study of Selfing, Outcrossing, and Apomictic Paspalum Species
Source: Plants (Basel). 2025 Feb 6;14(3):476. doi: 10.3390/plants14030476 (PMC11820972; doi:10.3390/plants14030476)
Supplement: Supplementary file 1 [file plants-14-00476-s001.zip]

Archive with 1 entries (1 files):
- plants-3394717-supplementary.pdf
